# Supplementary material for: Luteolin-Rich Extract from Harrisonia perforata (Blanco) Merr. Root Alleviates SARS-CoV-2 Spike Protein-Stimulated Lung Inflammation via Inhibition of MAPK/NLRP3 Inflammasome Signaling Pathways
Source: Life (Basel). 2025 Jul 5;15(7):1077. doi: 10.3390/life15071077 (PMC12299524; doi:10.3390/life15071077)
Supplement: Supplementary file 1 [file life-15-01077-s001.zip]

Archive with 1 entries (1 files):
- life-3715023-supplementary.pdf
